# Supplementary material for: Evaluation of Metronidazole Resistance of Vaginal Swab Isolates from South African Women Treated for Bacterial Vaginosis
Source: Antibiotics (Basel). 2024 Dec 14;13(12):1217. doi: 10.3390/antibiotics13121217 (PMC11672489; doi:10.3390/antibiotics13121217)
Supplement: Supplementary file 1 [file antibiotics-13-01217-s001.zip]

Archive with 1 entries (1 files):
- antibiotics-3341477-supplementary.pdf
